# Supplementary material for: Muscle-resident mesenchymal progenitors sense and repair peripheral nerve injury via the GDNF-BDNF axis
Source: eLife. 2024 Sep 26;13:RP97662. doi: 10.7554/eLife.97662 (PMC11426970; doi:10.7554/eLife.97662)
Supplement: Figure 6—figure supplement 1—source data 1. [file elife-97662-fig6-figsupp1-data1.zip]

Archive with 4 entries (4 files):
- Figure 5-figure supplement 1B_left panel_labeled.tif
- Figure 5-figure supplement 1B_left panel_raw.tif
- Figure 5-figure supplement 1B_middle and right panel_labeled.tif
- Figure 5-figure supplement 1B_middle and right panel_raw.tif
